# Supplementary material for: Transarterial chemoembolization combined with molecular targeted agents plus immune checkpoint inhibitors for unresectable hepatocellular carcinoma beyond the up-to-seven criteria: a propensity score-matching analysis
Source: Ann Med. 2024 Nov 1;56(1):2419993. doi: 10.1080/07853890.2024.2419993 (PMC11536643; doi:10.1080/07853890.2024.2419993)
Supplement: Supplemental Material [file IANN_A_2419993_SM3290.xlsx]

## Sheet: Sheet1
No.	Group	Age	Sex	Tumor number	Tumor number<3cm	Largest diameter	Diameter<7cm	Survival status	OS (months)	Progression status	PFS (months)	Etiolgy	BCLC stage	BCLC B substage	Child-Puge Class Score	Child-Puge Class	AFP< 400 (ng/ml)	ALBI
\	0: TACE; 1:TACE-MTAs-ICIs	0:<60; 1:≥60	0;female; 1:male	\	0:yes;1:no	\	0:yes;1:no	0:survial; 1:death	\	0:non-progression; 1:progression	\	0:HBV; 1:others	\	0:B2; 1:B3	\	0: A; 1:B	0:yes;1:no	\
1	1	0	0	2	0	11	1	0	9.1	0	7.3	1	B	0	6	0	0	2
2	1	0	0	2	0	13.3	1	1	9.3	1	2.7	0	B	0	5	0	0	1
3	1	1	1	2	0	11.4	1	0	5.8	0	5.8	0	B	0	5	0	1	2
4	1	0	1	2	0	15	1	0	20.7	1	10.4	0	B	0	5	0	1	1
5	1	1	1	4	1	5.5	0	0	15	1	12	0	B	0	6	0	1	2
6	1	1	1	5	1	2.2	0	0	28	1	11.2	0	B	0	5	0	0	1
7	1	0	1	2	0	10	1	0	21.6	1	11.3	0	B	1	9	1	1	2
8	1	0	1	4	1	7.5	1	0	33.1	0	17.8	0	B	0	7	1	0	2
9	1	0	1	4	1	6.3	0	0	11.3	0	11.3	0	B	0	5	0	1	2
10	1	1	1	4	1	3.5	0	1	13	1	9.3	0	B	0	5	0	0	1
11	1	0	1	3	1	10.5	1	0	19.1	0	14.5	0	B	0	5	0	1	2
12	1	0	1	3	1	19	1	0	6.6	0	6.6	0	B	0	5	0	0	2
13	1	1	1	4	1	6.1	0	1	27.2	0	20.7	0	B	0	6	0	1	2
14	1	0	1	2	0	10.9	1	0	14.9	0	12.4	0	B	0	5	0	0	2
15	1	1	0	2	0	5.6	0	1	24.8	1	16.6	1	B	0	7	1	1	2
16	1	1	1	4	1	4	0	0	28.9	1	14.3	1	B	0	7	1	0	2
17	1	0	1	4	1	10.1	1	0	23.3	1	13.4	0	B	0	5	0	0	2
18	1	1	1	5	1	3.2	0	1	7	0	7	0	B	0	5	0	1	2
19	1	1	1	4	1	10.8	1	1	13.3	0	12.9	1	B	0	6	0	1	2
20	1	0	1	2	0	11.3	1	0	28.1	1	18.9	0	B	0	5	0	0	2
21	1	1	1	4	1	12	1	0	5.6	1	2.8	0	B	0	7	1	0	2
22	1	1	1	6	1	1.5	0	0	28.4	0	20.4	0	B	0	5	0	0	2
23	1	0	1	4	1	4	0	0	19.3	0	13.5	0	B	0	5	0	1	2
24	1	1	1	4	1	10	1	0	8.9	1	6.4	0	B	0	5	0	0	2
25	1	1	1	4	1	5.2	0	0	5.9	0	5.9	1	B	1	8	1	0	2
26	1	0	1	7	1	2.1	0	0	30.5	1	30.5	1	B	0	5	0	1	1
27	1	0	1	2	0	7.8	1	0	33.1	1	25.6	1	B	0	5	0	1	1
28	1	0	1	2	0	10	1	0	12.6	0	11.2	0	B	0	5	0	1	1
29	1	0	1	2	0	10.1	1	0	5.4	1	1.5	0	B	1	8	1	0	2
30	1	0	1	5	1	10.2	1	0	5.3	0	5.3	0	B	0	5	0	0	2
31	1	1	1	2	0	7.2	1	0	13.3	1	7.5	0	B	0	5	0	0	1
32	1	1	1	10	1	5.7	0	1	12.2	1	5.5	0	B	0	5	0	0	2
33	1	0	1	4	1	9	1	0	11	1	6.6	0	B	0	6	0	1	2
34	1	1	1	4	1	7.1	1	0	5.4	0	5.4	0	B	0	7	1	1	2
35	1	0	1	2	0	10.7	1	0	37.4	1	15.4	0	B	0	6	0	0	2
36	1	1	1	2	0	11.6	1	0	24.6	0	16.4	0	B	0	5	0	0	1
37	1	0	1	2	0	11	1	0	3.2	0	3.2	0	B	0	5	0	0	1
38	1	0	1	2	0	11.3	1	1	8	1	2.3	0	B	0	6	0	1	2
39	1	0	1	4	1	12.2	1	1	6.3	1	2.1	0	B	0	5	0	1	2
40	1	0	1	3	1	21	1	0	8.3	0	8.3	0	B	0	6	0	1	2
41	1	0	1	2	0	9.4	1	1	5.6	1	1.8	0	B	0	5	0	1	2
42	1	0	1	3	1	13.5	1	1	24.7	0	17.6	0	B	0	6	0	1	2
43	1	0	1	4	1	11.9	1	1	15.2	1	5.7	0	B	0	6	0	1	2
44	1	1	0	2	0	8.5	1	0	30.1	0	19.6	1	B	0	5	0	0	2
45	1	0	1	5	1	9.2	1	1	12.3	1	6.3	0	B	0	5	0	1	2
46	1	0	1	3	1	11	1	0	18	1	16	0	B	0	5	0	1	1
47	1	0	1	2	0	9.7	1	1	8.2	1	8.2	0	B	0	5	0	1	1
48	0	1	1	2	0	11.8	1	1	9.4	1	9.4	1	B	0	5	0	1	1
49	0	1	0	2	0	9	1	0	9	1	9	1	B	0	5	0	0	2
50	0	1	1	2	0	6.9	0	0	22.8	1	10.5	0	B	0	5	0	1	1
51	0	1	0	2	0	7.5	1	1	8.4	1	8.4	0	B	0	7	1	1	2
52	0	0	1	2	0	11.2	1	0	20.4	1	2	1	B	0	5	0	0	2
53	0	0	1	2	0	8.4	1	0	18.3	0	18.3	0	B	0	5	0	1	1
54	0	1	0	2	0	6	0	0	17.3	1	2.8	0	B	0	6	0	0	2
55	0	1	1	2	0	6.5	0	0	16.9	1	6.5	0	B	0	7	1	0	2
56	0	1	1	4	1	2.3	0	1	12	1	10.8	1	B	0	6	0	1	2
57	0	0	0	2	0	15.5	1	1	4.5	1	4.5	0	B	0	5	0	1	2
58	0	0	1	12	1	10.8	1	1	15.9	1	4	0	B	0	5	0	0	2
59	0	1	1	4	1	3.1	0	1	16.6	1	9.2	1	B	0	5	0	0	2
60	0	1	1	4	1	8.2	1	1	2.8	1	2.8	1	B	0	6	0	0	2
61	0	0	0	4	1	0.7	0	1	3.4	1	1.9	0	B	0	5	0	1	1
62	0	1	1	4	1	9.5	1	1	4.3	1	2	1	B	1	8	1	1	2
63	0	0	0	8	1	1.2	0	1	21.2	1	1.7	0	B	0	7	1	1	2
64	0	0	1	3	1	7.6	1	1	5.9	1	4.1	0	B	1	8	1	0	2
65	0	1	1	7	1	3.7	0	1	11.5	1	1.4	0	B	0	6	0	1	2
66	0	1	1	3	1	10.1	1	1	5.2	1	2.2	0	B	0	5	0	0	1
67	0	0	1	4	1	4	0	1	0.7	1	0.7	0	B	0	5	0	1	2
68	0	0	1	5	1	3.7	0	1	4.8	1	4.8	0	B	0	5	0	1	1
69	0	1	1	4	1	8.3	1	1	10.1	1	4	1	B	0	6	0	1	2
70	0	1	1	4	1	3	0	1	4.8	1	4.8	1	B	0	6	0	0	1
71	0	0	1	4	1	5.9	0	1	7.2	1	4.2	0	B	0	6	1	0	2
72	0	1	0	10	1	9.5	1	1	3.3	1	3.3	0	B	1	8	1	0	2
73	0	1	1	4	1	3.6	0	1	13.4	1	13.1	0	B	0	7	1	0	1
74	0	1	1	2	0	13.2	1	1	18.4	1	11.2	1	B	0	5	0	0	1
75	0	1	1	3	1	3.5	0	1	17.8	1	2.1	1	B	0	5	0	0	2
76	0	1	1	6	1	9.4	1	1	6	1	3.3	0	B	0	5	0	1	2
77	0	0	0	7	1	11.8	1	1	6.4	1	1.7	1	B	0	5	0	1	2
78	0	1	1	2	0	12.4	1	1	4.9	1	0.8	1	B	0	6	0	1	2
79	0	0	1	4	1	4.5	0	1	5.9	1	5.9	0	B	0	5	0	1	2
80	0	1	1	5	1	10.9	1	1	8	1	5.5	1	B	0	6	0	0	2
81	0	0	1	2	0	12.4	1	1	15.9	1	9.2	0	B	0	5	0	1	2
82	0	0	1	2	0	5.2	0	1	3	1	1.6	0	B	0	5	0	1	2
83	0	1	0	2	0	5.3	0	1	21.6	1	6.7	0	B	0	7	1	0	2
84	0	1	1	2	0	14	1	1	9.9	1	1.5	0	B	0	7	1	1	2
85	0	1	1	4	1	4	0	1	13.4	1	10.4	1	B	0	6	0	0	2
86	0	0	1	10	1	14.2	1	1	4.6	1	4.6	0	B	0	5	0	1	1
87	0	1	1	2	0	14.8	1	1	8.8	1	1.9	1	B	1	8	1	1	2
88	0	0	1	2	0	12	1	1	12.2	1	2.8	0	B	0	7	1	0	2
89	0	0	1	5	1	3	0	1	24	1	3.2	0	B	0	5	0	1	1
90	0	1	1	2	0	5.3	0	1	26.2	1	2.5	0	B	0	5	0	0	1
91	0	0	1	14	1	9.2	1	1	20.3	1	4.4	0	B	0	5	0	1	1
92	0	1	1	2	0	16.2	1	1	8.5	1	5.2	0	B	0	5	0	0	2
93	0	0	1	2	0	6.6	0	1	16	1	2	0	B	0	5	0	0	1
94	0	1	1	2	0	11.3	1	1	14.1	1	14.1	0	B	0	5	0	0	2
95	0	0	1	6	1	1.7	0	1	5.8	1	5.8	0	B	0	5	0	1	2
96	0	1	1	3	1	4.3	0	1	18.4	1	7	0	B	0	5	0	0	1
97	0	0	1	6	1	3.4	0	1	10.1	1	2.3	0	B	0	5	0	0	1
98	0	1	1	2	0	7.7	1	1	17.3	1	5.1	0	B	0	7	1	1	2
99	0	0	0	5	1	4.7	0	1	20	1	2.3	0	B	0	5	0	0	2
100	0	1	1	2	0	11.1	1	0	10.3	0	10.3	0	B	0	5	0	0	2
101	0	1	1	2	0	6.8	0	0	25.5	1	23.4	0	B	0	5	0	0	1
102	0	0	1	2	0	14.4	1	0	24.5	1	4.4	1	B	0	5	0	0	2
103	0	0	1	2	0	10	1	0	18.3	1	12.8	0	B	0	5	0	1	2
104	0	1	1	4	1	8	1	0	11.3	1	3.9	0	B	0	6	0	0	2
105	0	0	1	2	0	12.8	1	0	20.1	0	20.1	0	B	0	6	0	0	2
106	0	0	0	3	1	3.4	0	0	18.9	1	4.3	0	B	0	5	0	0	1
107	0	0	0	8	1	6.8	0	0	24.3	1	4.2	0	B	0	5	0	1	1
108	0	0	1	4	1	4.2	0	0	24.4	1	8.2	0	B	0	5	0	0	2
109	0	1	1	2	0	14.3	1	0	4.6	1	3.8	0	B	0	5	0	1	1
110	0	0	1	6	1	2.7	0	0	21.9	1	7.2	0	B	0	6	0	0	2
111	0	1	0	6	1	9.7	1	0	22.9	1	12.3	1	B	0	5	0	0	1
112	0	1	1	2	0	11	1	0	4.1	1	4.1	1	B	0	6	0	0	2
113	0	1	1	4	1	6.8	0	0	21.5	1	3.3	0	B	0	5	0	0	1
114	0	1	1	2	0	12	1	0	7.5	1	7.5	0	B	0	5	0	0	2
115	0	0	1	4	1	6	0	0	7.7	1	5.2	0	B	0	6	0	0	2
116	0	0	1	3	1	4.3	0	0	21.7	0	21.7	0	B	0	5	0	0	2
117	0	1	1	2	0	14.7	1	0	7.7	1	2.1	1	B	0	7	1	1	2
118	0	0	1	2	0	12.9	1	0	22.6	0	9.7	1	B	0	5	0	1	2
119	0	0	1	2	0	8.4	1	0	27.7	1	4.5	0	B	0	5	0	0	1
120	0	0	1	4	1	6.6	0	1	10.7	0	10.7	1	B	0	6	0	0	2
121	0	0	1	4	1	12	1	1	9.4	1	3.7	0	B	0	6	0	1	2
122	0	0	1	8	1	19.7	1	1	8.5	1	8.6	0	B	0	5	0	1	1
123	0	0	1	5	1	5.3	0	1	8.6	1	1	0	B	0	5	0	0	1
124	0	1	0	4	1	10.2	1	0	11.7	1	1.3	1	B	0	5	0	0	1
125	0	0	0	2	0	9.7	1	0	12	1	11.1	0	B	0	6	0	1	2
126	0	0	1	2	0	11.1	1	0	13.1	1	2	1	B	0	6	0	1	2
127	0	0	0	4	1	5.8	0	0	8.4	1	1.1	0	B	0	5	0	0	1
128	0	0	1	2	0	5.7	0	0	26.8	1	26.8	0	B	0	5	0	0	1
129	0	1	1	4	1	7	1	1	9.8	1	2.5	1	B	0	6	0	0	2
130	0	0	1	2	0	6	0	0	10.9	0	10.9	0	B	0	5	0	0	2
